# Supplementary material for: Whole-genome sequencing combined RNA-sequencing analysis of patients with mutations in SET binding protein 1
Source: Front Neurosci. 2022 Sep 7;16:980000. doi: 10.3389/fnins.2022.980000 (PMC9490002; doi:10.3389/fnins.2022.980000)
Supplement: Supplementary file 2 [file Data_Sheet_2.xlsx]

## Sheet: Supplementary Table S1
Supplementary Table S1. Aberrantly expressed genes in the patient
hgncSymbol	geneID	chr	start	end	strand	gene type	pValue	zScore	foldChange
LAMB2	ENSG00000172037.13_2	chr3	49158547	49170551	-	protein_coding	5.50364e-07	-6.88	0.09
RPS4Y1	ENSG00000129824.15_3	chrY	2709527	2800041	+	protein_coding	4.60995e-06	-4.15	0.16
IL4R	ENSG00000077238.13_3	chr16	27324989	27376099	+	protein_coding	3.90146e-05	3.73	1.78
HLA-B	ENSG00000234745.10_2	chr6	31237268	31324965	-	protein_coding	4.24401e-05	3.56	2.19
PTGER2	ENSG00000125384.6_2	chr14	52781023	52795324	+	protein_coding	5.85458e-05	-4.56	0.36
S100P	ENSG00000163993.6_2	chr4	6694796	6698897	+	protein_coding	7.31358e-05	-4.79	0.1
FHIT	ENSG00000189283.9_3	chr3	59735036	61237133	-	protein_coding	7.81235e-05	-4.66	0.17
HLA-G	ENSG00000204632.11_2	chr6	29794744	29798902	+	protein_coding	0.000216829	-4.12	0.28
CREB3L2	ENSG00000182158.14_2	chr7	137559725	137686813	-	protein_coding	0.000523123	-3.37	0.63
WDFY3	ENSG00000163625.15_3	chr4	85590763	85887544	-	protein_coding	0.000618056	-3.54	0.67
KDM2A	ENSG00000173120.14_2	chr11	66886740	67025558	+	protein_coding	0.00104829	3.1	1.24
TRADD	ENSG00000102871.15_2	chr16	67188083	67194201	-	protein_coding	0.00107351	-3.21	0.7
MMP8	ENSG00000118113.11_2	chr11	102582526	102597781	-	protein_coding	0.00147224	-4.26	0.06
FOSL2	ENSG00000075426.11_3	chr2	28615315	28640179	+	protein_coding	0.00165087	-3.35	0.62
COMTD1	ENSG00000165644.10_3	chr10	76993727	76995788	-	protein_coding	0.00170633	-2.52	0.65
PREX1	ENSG00000124126.13_4	chr20	47240790	47444420	-	protein_coding	0.00179195	-3.23	0.76
CNN3	ENSG00000117519.15_2	chr1	95362505	95392834	-	protein_coding	0.00185757	2.52	2.23
LDOC1	ENSG00000182195.7_2	chrX	140269930	140271310	-	protein_coding	0.00207977	-3.11	0.37
BLVRB	ENSG00000090013.10_3	chr19	40953672	40971747	-	protein_coding	0.0022772	-3.34	0.51
CBX4	ENSG00000141582.14_5	chr17	77806955	77813228	-	protein_coding	0.00244618	2.78	1.48
GAPDH	ENSG00000111640.14_3	chr12	6643093	6647540	+	protein_coding	0.00248681	-3.19	0.7
SH3TC1	ENSG00000125089.16_5	chr4	8183799	8243530	+	protein_coding	0.00249595	2.82	1.52
NFAT5	ENSG00000102908.20_4	chr16	69598997	69738569	+	protein_coding	0.00256386	2.7	1.42
RUNX1	ENSG00000159216.18_4	chr21	36160098	37376965	-	protein_coding	0.00261887	2.82	1.39
CACNA1I	ENSG00000100346.17_2	chr22	39966758	40085742	+	protein_coding	0.00315182	-3.21	0.3
VEGFA	ENSG00000112715.21_6	chr6	43737921	43754224	+	protein_coding	0.00318189	-3.31	0.41
ARMH1	ENSG00000198520.11_6	chr1	45140364	45191263	+	protein_coding	0.00330154	2.62	1.71
HIP1	ENSG00000127946.16_3	chr7	75162621	75368280	-	protein_coding	0.00349158	-3.18	0.42
MARCKSL1	ENSG00000175130.6_2	chr1	32799433	32801980	-	protein_coding	0.00354105	2.59	1.64
PRDM1	ENSG00000057657.16_5	chr6	106534195	106557814	+	protein_coding	0.00363685	-3.11	0.51
AC092811.1	ENSG00000203691.2	chr1	225600404	225602040	+	protein_coding	0.00376667	-4.54	0.1
UBR2	ENSG00000024048.10_2	chr6	42531800	42661242	+	protein_coding	0.00382664	-2.86	0.79
AP1M1	ENSG00000072958.8_3	chr19	16308389	16356718	+	protein_coding	0.00391224	2.7	1.25
GABARAPL1	ENSG00000139112.10_3	chr12	10365057	10375729	+	protein_coding	0.00393972	-2.99	0.69
BCL2	ENSG00000171791.12_4	chr18	60790579	60987361	-	protein_coding	0.00398366	-2.67	0.59
ARHGEF1	ENSG00000076928.17_3	chr19	42387228	42434302	+	protein_coding	0.00409644	2.78	1.2
DNMT3A	ENSG00000119772.16_3	chr2	25450724	25565459	-	protein_coding	0.0045104	2.56	1.36
MTDH	ENSG00000147649.9_2	chr8	98656407	98740998	+	protein_coding	0.00453446	-2.51	0.79
MDFIC	ENSG00000135272.10_4	chr7	114562209	114659256	+	protein_coding	0.00475596	-2.57	0.68
TUBA1C	ENSG00000167553.15_3	chr12	49582519	49668386	+	protein_coding	0.00487586	-2.92	0.65
TENM1	ENSG00000009694.13_5	chrX	123509753	124097666	-	protein_coding	0.00492962	2.3	2.89
PCNX2	ENSG00000135749.18_6	chr1	233119181	233431459	-	protein_coding	0.00496486	-2.49	0.65
ACTN1	ENSG00000072110.13_4	chr14	69340860	69446157	-	protein_coding	0.00538343	2.68	1.25
NUP160	ENSG00000030066.13_4	chr11	47799639	47870107	-	protein_coding	0.00539451	-1.83	0.82
MYO15B	ENSG00000266714.8_5	chr17	73584139	73622581	+	protein_coding	0.00561885	2.61	1.68
FBXO46	ENSG00000177051.5_3	chr19	46213887	46234162	-	protein_coding	0.00561926	2.24	1.27
AMPH	ENSG00000078053.16_3	chr7	38423305	38671167	-	protein_coding	0.00566893	2.31	2.66
RAB11FIP5	ENSG00000135631.16_3	chr2	73300510	73383849	-	protein_coding	0.00588094	-2.85	0.46
SBK1	ENSG00000188322.4_3	chr16	28303840	28335170	+	protein_coding	0.00626505	2.17	1.51
ZNF608	ENSG00000168916.15_3	chr5	123972606	124084500	-	protein_coding	0.00628817	2.24	2.87
EFHD2	ENSG00000142634.12_2	chr1	15736391	15756839	+	protein_coding	0.00635377	-2.78	0.79
ACTN4	ENSG00000130402.11_4	chr19	39138289	39222223	+	protein_coding	0.00641288	-2.78	0.81
SSH3	ENSG00000172830.12_3	chr11	67070919	67080078	+	protein_coding	0.0065343	-2.71	0.69
AKTIP	ENSG00000166971.16_3	chr16	53524952	53538323	-	protein_coding	0.00662252	2.39	1.41
AK1	ENSG00000106992.18_4	chr9	130628759	130640022	-	protein_coding	0.0068406	-2.77	0.48
ARID4B	ENSG00000054267.21_3	chr1	235294949	235491534	-	protein_coding	0.00692989	2.35	1.32
SYTL3	ENSG00000164674.15_3	chr6	159071046	159185908	+	protein_coding	0.00700716	-2.91	0.52
GRK6	ENSG00000198055.10_3	chr5	176830205	176869902	+	protein_coding	0.00706177	2.59	1.22
LCP2	ENSG00000043462.11_4	chr5	169673241	169725231	-	protein_coding	0.00721421	2.58	1.27
CPNE2	ENSG00000140848.16_3	chr16	57126449	57182279	+	protein_coding	0.00723171	2.47	1.49
FXYD7	ENSG00000221946.7_3	chr19	35634154	35645204	+	protein_coding	0.00725627	-2.48	0.36
JOSD2	ENSG00000161677.11_3	chr19	51009255	51014610	-	protein_coding	0.00734129	-2.74	0.69
IGFBP2	ENSG00000115457.9_3	chr2	217497551	217529159	+	protein_coding	0.00755086	2.12	3.53
RSBN1	ENSG00000081019.13_3	chr1	114304454	114355098	-	protein_coding	0.00767308	2.46	1.32
ACP6	ENSG00000162836.11_3	chr1	147101453	147142618	-	protein_coding	0.00770496	2.37	1.77
FNDC3B	ENSG00000075420.12_2	chr3	171757418	172119455	+	protein_coding	0.00794676	-2.78	0.71
PLEKHG2	ENSG00000090924.14_4	chr19	39903225	39919055	+	protein_coding	0.00808816	2.47	1.53
MSL3	ENSG00000005302.18_4	chrX	11776278	11793891	+	protein_coding	0.00811514	2.49	1.26
CD7	ENSG00000173762.7_2	chr17	80272744	80275478	-	protein_coding	0.00843674	2.46	1.55
FAAP100	ENSG00000185504.16_5	chr17	79506911	79520987	-	protein_coding	0.00844268	2.36	1.21
SLC26A8	ENSG00000112053.13_3	chr6	35911291	35992645	-	protein_coding	0.00844352	-2.87	0.46
MEF2A	ENSG00000068305.17_4	chr15	100105622	100256671	+	protein_coding	0.00872347	2.38	1.31
GOLGA8Q	ENSG00000178115.11_2	chr15	30844281	30854704	+	protein_coding	0.00892829	-2.57	0.4
NUCB2	ENSG00000070081.16_5	chr11	17229700	17371527	+	protein_coding	0.00910055	2.36	1.49
DOCK4	ENSG00000128512.15	chr7	111366166	111846466	-	protein_coding	0.00938038	-2.98	0.35
KRT2	ENSG00000172867.3_2	chr12	53038342	53045948	-	protein_coding	0.00975316	2.07	3.81
RRAGD	ENSG00000025039.14_2	chr6	90074355	90121989	-	protein_coding	0.00981904	-2.67	0.66

## Sheet: Supplementary Table S2
Supplementary Table S2. Aberrantly spliced genes in the patient
seqnames	start	end	width	strand	hgncSymbol	pValue	padjust	zScore
chr12	56548983	56549202	220	+	MYL6B	2.8449e-30	2.7685e-25	-8.46
chr5	180666583	180667215	633	-	RACK1	1.9176e-29	1.7328e-24	-9.36
chr12	110874010	110874469	460	-	ARPC3	9.0657e-23	4.9866e-18	-6.45
chr1	146224836	146225431	596	-	KNOWN	2.5715e-19	1.0844e-14	-4.98
chr2	90077826	90078012	187	+	IGKV3D-20	2.7463e-17	8.9087e-13	-3.39
chr6	26411364	26411782	419	+	BTN3A1	9.1257e-17	2.8862e-12	-4.6
chr16	230870	230978	109	+	HBQ1	1.2853e-16	1.3534e-11	8.06
chr6	29691231	29691232	2	*	HLA-F	3.1679e-15	2.4666e-09	-2.71
chr22	22681755	22681864	110	+	IGLV1-50	1.1825e-14	8.7896e-10	-4.31
chr22	42536708	42537161	454	-	CYP2D7	2.6869e-14	1.7801e-09	-4.55
chr11	75112778	75115803	3026	+	RPS3	2.9389e-14	1.7801e-09	-5.66
chr22	26906248	26906582	335	-	TFIP11	3.0993e-14	1.7801e-09	-4.06
chr22	26906248	26908064	1817	-	TFIP11	3.0993e-14	1.7801e-09	4.06
chr8	145623348	145623691	344	-	CPSF1	8.943e-14	4.9131e-09	-3.9
chr14	106805517	106805598	82	-	KNOWN	4.5038e-13	2.3712e-08	-3.07
chr8	145466472	145466557	86	+	KNOWN	5.2019e-13	1.0283e-08	-4.68
chr3	47041378	47041379	2	*	NBEAL2	8.9906e-13	5.2503e-07	3.97
chr19	12878938	12880694	1757	-	HOOK2	1.3438e-12	2.5e-08	-5.7
chr8	145466585	145467449	865	+	KNOWN	1.4749e-12	6.4265e-08	-4.34
chr17	41133092	41139272	6181	+	RUNDC1	2.004e-12	7.8244e-08	-5.71
chr12	54676381	54677610	1230	+	HNRNPA1	2.8394e-12	1.0552e-07	-4.43
chr6	30313175	30313176	2	*	RPP21	5.6687e-12	2.4955e-06	4.19
chr7	74602248	74602249	2	*	GTF2IP1	8.5466e-12	2.4955e-06	-2.19
chr22	22758638	22758746	109	+	IGLV1-41	9.2295e-12	1.5364e-07	-3.93
chr7	72411056	72411355	300	+	POM121	3.1883e-11	4.6901e-07	-3.96
chr17	41133092	41139272	6181	+	RUNDC1	1.4301e-10	1.9881e-06	-5.27
chr22	26906248	26908064	1817	-	TFIP11	5.7892e-10	6.5981e-06	2.98
chr11	75113424	75115715	2292	+	RPS3	8.4707e-10	9.4003e-06	-4.16
chr16	12172773	12220489	47717	+	SNX29	1.8073e-09	4.078e-05	-4.54
chr16	66449	66536	88	-	WASH4P	5.194e-09	0.00011124	3.37
chrX	282417	282418	2	*	LINC00685	6.0451e-09	0.00083064	-3.17
chr19	42401475	42401476	2	*	ARHGEF1	8.3756e-09	0.0010869	-2.14
chr11	5275904	5275905	2	*	HBG2	1.9979e-08	0.0024562	-1.92
chr9	130941184	130941267	84	-	CIZ1	2.6002e-08	0.00021361	-4.14
chrX	153553769	153555936	2168	+	TKTL1	5.5971e-08	0.00088404	-2.8
chr1	146224836	146225431	596	-	KNOWN	1.222e-07	0.0016968	-3.64
chr15	30771397	30776704	5308	+	AC127502.1	1.4913e-07	0.0019228	-2.85
chr6	32806014	32806015	2	*	TAP2	2.4105e-07	0.021657	2.82
chr6	32521177	32521632	456	-	HLA-DRB6	2.9891e-07	0.0035298	-4.27
chr1	146220071	146220666	596	-	KNOWN	5.1053e-07	0.0057087	-4.21
chr7	74991359	74993901	2543	+	STAG3L1	7.6519e-07	0.0046953	-2.79
chr11	46383257	46387793	4537	+	DGKZ	2.7415e-06	0.014573	-2.97
chr17	34416644	34417331	688	-	CCL3	2.795e-06	0.025226	2.17
chr14	106236863	106237005	143	-	IGHG3	3.3201e-06	0.029337	-1.86
chr12	10584806	10586389	1584	-	KLRC2	3.6857e-06	0.018954	-2.77
chr6	30313176	30313267	92	+	TRIM39-RPP21	4.7806e-06	0.023811	-5.27
chr19	55331468	55333019	1552	+	KIR3DL1	5.9415e-06	0.02858	-2.82

## Sheet: Supplementary Table S3
Supplementary Table S3. Pathway enrichment results of genes with aberrant expression.
Term	Database	ID	Input number	Background number	P-Value	Corrected P-Value	Input
Human cytomegalovirus infection	KEGG PATHWAY	hsa05163	7	225	4.59204e-07	0.000143088	HLA-B|HLA-G|TRADD|ARHGEF1|CREB3L2|VEGFA|PTGER2
Kaposi sarcoma-associated herpesvirus infection	KEGG PATHWAY	hsa05167	6	186	2.59002e-06	0.000576465	GABARAPL1|PREX1|HLA-B|HLA-G|TRADD|VEGFA
Viral carcinogenesis	KEGG PATHWAY	hsa05203	6	201	3.99458e-06	0.000777945	ACTN1|ACTN4|HLA-B|HLA-G|TRADD|CREB3L2
Parathyroid hormone synthesis, secretion and action	KEGG PATHWAY	hsa04928	4	106	7.40933e-05	0.00947125	CREB3L2|MEF2A|ARHGEF1|BCL2
Human immunodeficiency virus 1 infection	KEGG PATHWAY	hsa05170	5	212	7.90284e-05	0.00947125	HLA-B|AP1M1|HLA-G|TRADD|BCL2
Endocytosis	KEGG PATHWAY	hsa04144	5	244	0.000150452	0.0118098	GRK6|HLA-B|AMPH|HLA-G|RAB11FIP5
Apoptosis	KEGG PATHWAY	hsa04210	4	136	0.000187977	0.0127762	TUBA1C|LAMB2|TRADD|BCL2
Death Receptor Signalling	Reactome	R-HSA-73887	4	140	0.000209378	0.0127762	PLEKHG2|ARHGEF1|TRADD|PREX1
NRAGE signals death through JNK	Reactome	R-HSA-193648	3	59	0.000270981	0.0127762	PLEKHG2|ARHGEF1|PREX1
Immune System	Reactome	R-HSA-168256	13	2096	0.000279943	0.0127762	IL4R|TUBA1C|HLA-B|NUP160|AP1M1|HLA-G|S100P|MEF2A|VEGFA|MMP8|UBR2|LCP2|BCL2
Endosomal/Vacuolar pathway	Reactome	R-HSA-1236977	2	11	0.000306406	0.0127762	HLA-B|HLA-G
Tight junction	KEGG PATHWAY	hsa04530	4	170	0.00042962	0.0159369	TUBA1C|ACTN1|RUNX1|ACTN4
Cell death signalling via NRAGE, NRIF and NADE	Reactome	R-HSA-204998	3	76	0.000552871	0.0189861	PLEKHG2|ARHGEF1|PREX1
Human papillomavirus infection	KEGG PATHWAY	hsa05165	5	330	0.000586084	0.0189861	CREB3L2|HLA-B|HLA-G|VEGFA|TRADD
SUMOylation of DNA methylation proteins	Reactome	R-HSA-4655427	2	16	0.000597122	0.0189861	CBX4|DNMT3A
G alpha (12/13) signalling events	Reactome	R-HSA-416482	3	80	0.00063868	0.0199013	PLEKHG2|ARHGEF1|PREX1
Cellular responses to external stimuli	Reactome	R-HSA-8953897	6	516	0.00065173	0.0199097	RRAGD|GABARAPL1|TUBA1C|NUP160|VEGFA|CBX4
Pathways in cancer	KEGG PATHWAY	hsa05200	6	530	0.000747741	0.0204382	IL4R|PTGER2|ARHGEF1|RUNX1|VEGFA|BCL2
Focal adhesion	KEGG PATHWAY	hsa04510	4	199	0.000765533	0.0205638	ACTN1|BCL2|VEGFA|ACTN4
Epstein-Barr virus infection	KEGG PATHWAY	hsa05169	4	201	0.000793976	0.0208512	HLA-B|HLA-G|TRADD|BCL2
Signal Transduction	Reactome	R-HSA-162582	14	2689	0.0009128	0.0209139	PLEKHG2|RRAGD|PREX1|GRK6|NUP160|PTGER2|ARHGEF1|TUBA1C|MEF2A|RUNX1|VEGFA|TRADD|CBX4|BCL2
Regulation of actin cytoskeleton	KEGG PATHWAY	hsa04810	4	214	0.000997341	0.0215813	ACTN1|ARHGEF1|SSH3|ACTN4
p75 NTR receptor-mediated signalling	Reactome	R-HSA-193704	3	97	0.00109681	0.0232638	PLEKHG2|ARHGEF1|PREX1
Nephrin family interactions	Reactome	R-HSA-373753	2	23	0.0011602	0.0234752	ACTN1|ACTN4
Antigen Presentation: Folding, assembly and peptide loading of class I MHC	Reactome	R-HSA-983170	2	25	0.0013539	0.0260418	HLA-B|HLA-G
Interleukin-4 and Interleukin-13 signaling	Reactome	R-HSA-6785807	3	108	0.00148094	0.0274679	VEGFA|IL4R|BCL2
HIF-1 signaling pathway	KEGG PATHWAY	hsa04066	3	109	0.00151951	0.0275279	VEGFA|GAPDH|BCL2
Cytokine Signaling in Immune system	Reactome	R-HSA-1280215	7	836	0.0015452	0.0276542	IL4R|HLA-B|NUP160|HLA-G|MEF2A|VEGFA|BCL2
Hemostasis	Reactome	R-HSA-109582	6	617	0.00161337	0.0282431	ACTN1|ACTN4|TUBA1C|DOCK4|VEGFA|LCP2
Platelet activation, signaling and aggregation	Reactome	R-HSA-76002	4	260	0.00201075	0.0334937	LCP2|ACTN1|VEGFA|ACTN4
Signaling by Rho GTPases	Reactome	R-HSA-194315	5	449	0.00224475	0.0343564	PLEKHG2|TUBA1C|NUP160|ARHGEF1|PREX1
Autophagy - animal	KEGG PATHWAY	hsa04140	3	128	0.00237528	0.0346482	RRAGD|GABARAPL1|BCL2
Platelet degranulation	Reactome	R-HSA-114608	3	128	0.00237528	0.0346482	ACTN1|VEGFA|ACTN4
Chromatin organization	Reactome	R-HSA-4839726	4	273	0.00239228	0.0346482	KDM2A|ARID4B|DNMT3A|MSL3
Chromatin modifying enzymes	Reactome	R-HSA-3247509	4	273	0.00239228	0.0346482	KDM2A|ARID4B|DNMT3A|MSL3
Natural killer cell mediated cytotoxicity	KEGG PATHWAY	hsa04650	3	131	0.00253262	0.0355918	HLA-B|HLA-G|LCP2
Response to elevated platelet cytosolic Ca2+	Reactome	R-HSA-76005	3	133	0.00264101	0.0364133	ACTN1|VEGFA|ACTN4
RUNX1 interacts with co-factors whose precise effect on RUNX1 targets is not known	Reactome	R-HSA-8939243	2	37	0.00281398	0.0384577	CBX4|RUNX1
Rho GTPase cycle	Reactome	R-HSA-194840	3	138	0.00292441	0.039389	PLEKHG2|ARHGEF1|PREX1
Allograft rejection	KEGG PATHWAY	hsa05330	2	38	0.00295824	0.039389	HLA-B|HLA-G
Fluid shear stress and atherosclerosis	KEGG PATHWAY	hsa05418	3	139	0.00298325	0.039389	MEF2A|VEGFA|BCL2
Graft-versus-host disease	KEGG PATHWAY	hsa05332	2	41	0.00341141	0.0428627	HLA-B|HLA-G
Type I diabetes mellitus	KEGG PATHWAY	hsa04940	2	43	0.00373038	0.0454058	HLA-B|HLA-G
SUMOylation of RNA binding proteins	Reactome	R-HSA-4570464	2	43	0.00373038	0.0454058	NUP160|CBX4
Phagosome	KEGG PATHWAY	hsa04145	3	152	0.00381506	0.0460765	TUBA1C|HLA-B|HLA-G
Adaptive Immune System	Reactome	R-HSA-1280218	6	748	0.00414209	0.0496414	TUBA1C|HLA-B|AP1M1|HLA-G|UBR2|LCP2
SUMO E3 ligases SUMOylate target proteins	Reactome	R-HSA-3108232	3	170	0.00518004	0.0565944	CBX4|NUP160|DNMT3A
Innate Immune System	Reactome	R-HSA-168249	7	1043	0.00519448	0.0565944	HLA-B|AP1M1|S100P|MEF2A|MMP8|LCP2|BCL2
Autoimmune thyroid disease	KEGG PATHWAY	hsa05320	2	53	0.00552345	0.058942	HLA-B|HLA-G
SUMOylation	Reactome	R-HSA-2990846	3	176	0.00569221	0.060221	CBX4|NUP160|DNMT3A
PI3K-Akt signaling pathway	KEGG PATHWAY	hsa04151	4	354	0.00593796	0.0620895	CREB3L2|VEGFA|IL4R|BCL2
Regulation of PTEN gene transcription	Reactome	R-HSA-8943724	2	59	0.00675396	0.0678882	RRAGD|CBX4
Viral myocarditis	KEGG PATHWAY	hsa05416	2	60	0.00697006	0.0687301	HLA-B|HLA-G
Interferon Signaling	Reactome	R-HSA-913531	3	194	0.00740659	0.0703626	HLA-B|NUP160|HLA-G
Inflammation mediated by chemokine and cytokine signaling pathway	PANTHER	P00031	3	201	0.00814702	0.0755539	GRK6|NFAT5|PREX1
SUMOylation of chromatin organization proteins	Reactome	R-HSA-4551638	2	66	0.00833155	0.0759097	NUP160|CBX4
Glycolysis	Reactome	R-HSA-70171	2	66	0.00833155	0.0759097	NUP160|GAPDH
Interferon alpha/beta signaling	Reactome	R-HSA-909733	2	67	0.00856916	0.077172	HLA-B|HLA-G
Gene expression (Transcription)	Reactome	R-HSA-74160	8	1448	0.00884932	0.0779936	RRAGD|DNMT3A|NUP160|RUNX1|VEGFA|PRDM1|ARID4B|CBX4
Rap1 signaling pathway	KEGG PATHWAY	hsa04015	3	210	0.009161	0.0779936	LCP2|VEGFA|DOCK4
SUMOylation of DNA damage response and repair proteins	Reactome	R-HSA-3108214	2	71	0.00954969	0.0795637	NUP160|CBX4
Adherens junction	KEGG PATHWAY	hsa04520	2	72	0.00980228	0.0804028	ACTN1|ACTN4
Human T-cell leukemia virus 1 infection	KEGG PATHWAY	hsa05166	3	219	0.0102457	0.0804028	CREB3L2|HLA-B|HLA-G
Cellular responses to stress	Reactome	R-HSA-2262752	4	422	0.0107808	0.0804028	TUBA1C|NUP160|CBX4|VEGFA
Antigen processing and presentation	KEGG PATHWAY	hsa04612	2	77	0.0111093	0.0804028	HLA-B|HLA-G
EGFR tyrosine kinase inhibitor resistance	KEGG PATHWAY	hsa01521	2	79	0.0116525	0.0804028	VEGFA|BCL2
RUNX1 regulates transcription of genes involved in interleukin signaling	Reactome	R-HSA-8939247	1	5	0.0119944	0.0804028	RUNX1
Heme degradation	Reactome	R-HSA-189483	1	5	0.0119944	0.0804028	BLVRB
RUNX1 regulates expression of components of tight junctions	Reactome	R-HSA-8935964	1	5	0.0119944	0.0804028	RUNX1
ER-Phagosome pathway	Reactome	R-HSA-1236974	2	82	0.0124888	0.0804028	HLA-B|HLA-G
Glucose metabolism	Reactome	R-HSA-70326	2	85	0.0133505	0.0804028	NUP160|GAPDH
RUNX1 regulates estrogen receptor mediated transcription	Reactome	R-HSA-8931987	1	6	0.0139796	0.0804028	RUNX1
RUNX1 regulates transcription of genes involved in BCR signaling	Reactome	R-HSA-8939245	1	6	0.0139796	0.0804028	RUNX1
RUNX1 regulates transcription of genes involved in WNT signaling	Reactome	R-HSA-8939256	1	6	0.0139796	0.0804028	RUNX1
RUNX1 regulates transcription of genes involved in differentiation of myeloid cells	Reactome	R-HSA-8939246	1	6	0.0139796	0.0804028	RUNX1
Macroautophagy	Reactome	R-HSA-1632852	2	89	0.0145387	0.0804028	RRAGD|GABARAPL1
Interferon gamma signaling	Reactome	R-HSA-877300	2	90	0.0148426	0.0804028	HLA-B|HLA-G
Small cell lung cancer	KEGG PATHWAY	hsa05222	2	93	0.0157708	0.0804028	FHIT|BCL2
Fc gamma R-mediated phagocytosis	KEGG PATHWAY	hsa04666	2	94	0.0160856	0.0804028	MARCKSL1|AMPH
Neutrophil degranulation	Reactome	R-HSA-6798695	4	478	0.0162776	0.0804028	HLA-B|AP1M1|S100P|MMP8
Amoebiasis	KEGG PATHWAY	hsa05146	2	95	0.0164031	0.0804028	ACTN1|ACTN4
Prostate cancer	KEGG PATHWAY	hsa05215	2	97	0.0170461	0.0804028	CREB3L2|BCL2
Hematopoietic cell lineage	KEGG PATHWAY	hsa04640	2	97	0.0170461	0.0804028	CD7|IL4R
Antigen processing-Cross presentation	Reactome	R-HSA-1236975	2	98	0.0173716	0.0804028	HLA-B|HLA-G
Herpes simplex virus 1 infection	KEGG PATHWAY	hsa05168	4	492	0.0178821	0.0804028	HLA-B|HLA-G|TRADD|BCL2
Riboflavin metabolism	KEGG PATHWAY	hsa00740	1	8	0.0179382	0.0804028	BLVRB
Regulation of cytoskeletal remodeling and cell spreading by IPP complex components	Reactome	R-HSA-446388	1	8	0.0179382	0.0804028	ACTN1
VEGF ligand-receptor interactions	Reactome	R-HSA-194313	1	8	0.0179382	0.0804028	VEGFA
RUNX1 regulates transcription of genes involved in differentiation of keratinocytes	Reactome	R-HSA-8939242	1	8	0.0179382	0.0804028	RUNX1
VEGF binds to VEGFR leading to receptor dimerization	Reactome	R-HSA-195399	1	8	0.0179382	0.0804028	VEGFA
AGE-RAGE signaling pathway in diabetic complications	KEGG PATHWAY	hsa04933	2	100	0.0180305	0.0804028	VEGFA|BCL2
NF-kappa B signaling pathway	KEGG PATHWAY	hsa04064	2	100	0.0180305	0.0804028	TRADD|BCL2
Nef mediated downregulation of MHC class I complex cell surface expression	Reactome	R-HSA-164940	1	9	0.0199116	0.0804028	AP1M1
RUNX3 regulates p14-ARF	Reactome	R-HSA-8951936	1	9	0.0199116	0.0804028	RUNX1
Prostanoid ligand receptors	Reactome	R-HSA-391908	1	9	0.0199116	0.0804028	PTGER2
BH3-only proteins associate with and inactivate anti-apoptotic BCL-2 members	Reactome	R-HSA-111453	1	9	0.0199116	0.0804028	BCL2
CREB3 factors activate genes	Reactome	R-HSA-8874211	1	9	0.0199116	0.0804028	CREB3L2
Th17 cell differentiation	KEGG PATHWAY	hsa04659	2	107	0.0204186	0.0804028	RUNX1|IL4R
Apoptosis signaling pathway	PANTHER	P00006	2	108	0.02077	0.0804028	TRADD|BCL2
Autophagy	Reactome	R-HSA-9612973	2	108	0.02077	0.0804028	RRAGD|GABARAPL1
Regulation by c-FLIP	Reactome	R-HSA-3371378	1	10	0.0218811	0.0804028	TRADD
RUNX1 and FOXP3 control the development of regulatory T lymphocytes (Tregs)	Reactome	R-HSA-8877330	1	10	0.0218811	0.0804028	RUNX1
Dimerization of procaspase-8	Reactome	R-HSA-69416	1	10	0.0218811	0.0804028	TRADD
Organic cation transport	Reactome	R-HSA-549127	1	10	0.0218811	0.0804028	RUNX1
CASP8 activity is inhibited	Reactome	R-HSA-5218900	1	10	0.0218811	0.0804028	TRADD
Cholinergic synapse	KEGG PATHWAY	hsa04725	2	112	0.0222007	0.0808148	CREB3L2|BCL2
TNF signaling pathway	KEGG PATHWAY	hsa04668	2	112	0.0222007	0.0808148	CREB3L2|TRADD
Leukocyte transendothelial migration	KEGG PATHWAY	hsa04670	2	112	0.0222007	0.0808148	ACTN1|ACTN4
MicroRNAs in cancer	KEGG PATHWAY	hsa05206	3	299	0.0231063	0.0829312	DNMT3A|VEGFA|BCL2
Regulation of gene expression by Hypoxia-inducible Factor	Reactome	R-HSA-1234158	1	11	0.0238467	0.0829312	VEGFA
Heterotrimeric G-protein signaling pathway-Gq alpha and Go alpha mediated pathway	PANTHER	P00027	2	118	0.0244211	0.0847397	GRK6|ARHGEF1
Sphingolipid signaling pathway	KEGG PATHWAY	hsa04071	2	119	0.0247997	0.0856718	TRADD|BCL2
Yersinia infection	KEGG PATHWAY	hsa05135	2	121	0.0255641	0.0857346	LCP2|ARHGEF1
Josephin domain DUBs	Reactome	R-HSA-5689877	1	12	0.0258084	0.0857346	JOSD2
Resolution of Sister Chromatid Cohesion	Reactome	R-HSA-2500257	2	123	0.026338	0.0867539	TUBA1C|NUP160
MHC class II antigen presentation	Reactome	R-HSA-2132295	2	123	0.026338	0.0867539	TUBA1C|AP1M1
Host Interactions of HIV factors	Reactome	R-HSA-162909	2	123	0.026338	0.0867539	NUP160|AP1M1
Platelet activation	KEGG PATHWAY	hsa04611	2	124	0.0267285	0.0878545	LCP2|ARHGEF1
Cell-Cell communication	Reactome	R-HSA-1500931	2	125	0.0271214	0.0881054	ACTN1|ACTN4
TNFR1-induced proapoptotic signaling	Reactome	R-HSA-5357786	1	13	0.0277662	0.0881054	TRADD
Osteoclast differentiation	KEGG PATHWAY	hsa04380	2	128	0.0283139	0.0892978	LCP2|FOSL2
Immunoregulatory interactions between a Lymphoid and a non-Lymphoid cell	Reactome	R-HSA-198933	2	128	0.0283139	0.0892978	HLA-B|HLA-G
Huntington disease	PANTHER	P00029	2	129	0.0287161	0.0902009	HIP1|GAPDH
Purine metabolism	KEGG PATHWAY	hsa00230	2	130	0.0291205	0.0906144	AK1|FHIT
Relaxin signaling pathway	KEGG PATHWAY	hsa04926	2	130	0.0291205	0.0906144	CREB3L2|VEGFA
Influenza Viral RNA Transcription and Replication	Reactome	R-HSA-168273	2	131	0.0295273	0.0906144	NUP160|RPS4Y1
Systemic lupus erythematosus	KEGG PATHWAY	hsa05322	2	133	0.0303475	0.0918087	ACTN1|ACTN4
RHO GTPases Activate Formins	Reactome	R-HSA-5663220	2	136	0.0315948	0.092401	TUBA1C|NUP160
Organic cation/anion/zwitterion transport	Reactome	R-HSA-549132	1	15	0.0316702	0.092401	RUNX1
Activation of BAD and translocation to mitochondria	Reactome	R-HSA-111447	1	15	0.0316702	0.092401	BCL2
TFAP2 (AP-2) family regulates transcription of growth factors and their receptors	Reactome	R-HSA-8866910	1	15	0.0316702	0.092401	VEGFA
Eicosanoid ligand-binding receptors	Reactome	R-HSA-391903	1	15	0.0316702	0.092401	PTGER2
Apelin signaling pathway	KEGG PATHWAY	hsa04371	2	137	0.0320151	0.0928855	MEF2A|GABARAPL1
PTEN Regulation	Reactome	R-HSA-6807070	2	137	0.0320151	0.0928855	RRAGD|CBX4
Measles	KEGG PATHWAY	hsa05162	2	138	0.0324375	0.0935883	TRADD|BCL2
Estrogen signaling pathway	KEGG PATHWAY	hsa04915	2	138	0.0324375	0.0935883	CREB3L2|BCL2
Thiamine metabolism	KEGG PATHWAY	hsa00730	1	16	0.0336163	0.0941434	AK1
Caspase activation via Death Receptors in the presence of ligand	Reactome	R-HSA-140534	1	16	0.0336163	0.0941434	TRADD
Metabolism of porphyrins	Reactome	R-HSA-189445	1	16	0.0336163	0.0941434	BLVRB
Influenza Life Cycle	Reactome	R-HSA-168255	2	141	0.033718	0.0941446	NUP160|RPS4Y1
@@Glycolysis	PANTHER	P00024	1	17	0.0355586	0.0945399	GAPDH
Clathrin-mediated endocytosis	Reactome	R-HSA-8856828	2	145	0.0354558	0.0945399	AMPH|HIP1
Regulation of RUNX1 Expression and Activity	Reactome	R-HSA-8934593	1	17	0.0355586	0.0945399	RUNX1
Regulation of necroptotic cell death	Reactome	R-HSA-5675482	1	17	0.0355586	0.0945399	TRADD
Cell adhesion molecules (CAMs)	KEGG PATHWAY	hsa04514	2	146	0.0358955	0.095111	HLA-B|HLA-G
Epigenetic regulation of gene expression	Reactome	R-HSA-212165	2	146	0.0358955	0.095111	ARID4B|DNMT3A
Signaling by Interleukins	Reactome	R-HSA-449147	4	619	0.0369527	0.0965628	MEF2A|VEGFA|IL4R|BCL2
Adrenergic signaling in cardiomyocytes	KEGG PATHWAY	hsa04261	2	149	0.0372276	0.0965628	CREB3L2|BCL2
Estrogen-dependent gene expression	Reactome	R-HSA-9018519	2	149	0.0372276	0.0965628	RUNX1|BCL2
Microtubule-dependent trafficking of connexons from Golgi to the plasma membrane	Reactome	R-HSA-190840	1	18	0.0374971	0.0965628	TUBA1C
Cell-extracellular matrix interactions	Reactome	R-HSA-446353	1	18	0.0374971	0.0965628	ACTN1
Influenza Infection	Reactome	R-HSA-168254	2	152	0.0385784	0.0976578	NUP160|RPS4Y1
Membrane Trafficking	Reactome	R-HSA-199991	4	631	0.0391891	0.0976578	TUBA1C|AMPH|AP1M1|HIP1
Axon guidance mediated by semaphorins	PANTHER	P00007	1	19	0.0394317	0.0976578	ARHGEF1
Transport of connexons to the plasma membrane	Reactome	R-HSA-190872	1	19	0.0394317	0.0976578	TUBA1C
Regulated Necrosis	Reactome	R-HSA-5218859	1	19	0.0394317	0.0976578	TRADD
RIPK1-mediated regulated necrosis	Reactome	R-HSA-5213460	1	19	0.0394317	0.0976578	TRADD
Class I MHC mediated antigen processing & presentation	Reactome	R-HSA-983169	3	370	0.0394616	0.0976578	HLA-B|HLA-G|UBR2
Heterotrimeric G-protein signaling pathway-Gi alpha and Gs alpha mediated pathway	PANTHER	P00026	2	154	0.0394893	0.0976578	GRK6|CREB3L2
Infectious disease	Reactome	R-HSA-5663205	3	372	0.0399889	0.0985803	RPS4Y1|NUP160|AP1M1
Inflammasomes	Reactome	R-HSA-622312	1	20	0.0413625	0.0992954	BCL2
Nef-mediates down modulation of cell surface receptors by recruiting them to clathrin adapters	Reactome	R-HSA-164938	1	20	0.0413625	0.0992954	AP1M1
Cellular senescence	KEGG PATHWAY	hsa04218	2	160	0.0422707	0.101009	HLA-B|HLA-G
Necroptosis	KEGG PATHWAY	hsa04217	2	162	0.0432138	0.102035	TRADD|BCL2
Jak-STAT signaling pathway	KEGG PATHWAY	hsa04630	2	162	0.0432138	0.102035	IL4R|BCL2
Hepatitis B	KEGG PATHWAY	hsa05161	2	163	0.0436883	0.10251	CREB3L2|BCL2
Integrin signalling pathway	PANTHER	P00034	2	166	0.0451235	0.103438	ACTN1|ACTN4
Post-chaperonin tubulin folding pathway	Reactome	R-HSA-389977	1	22	0.0452125	0.103438	TUBA1C
mTORC1-mediated signalling	Reactome	R-HSA-166208	1	22	0.0452125	0.103438	RRAGD
ERK/MAPK targets	Reactome	R-HSA-198753	1	22	0.0452125	0.103438	MEF2A
cGMP-PKG signaling pathway	KEGG PATHWAY	hsa04022	2	167	0.0456058	0.104184	CREB3L2|MEF2A
Factors involved in megakaryocyte development and platelet production	Reactome	R-HSA-983231	2	168	0.04609	0.105136	TUBA1C|DOCK4
Vesicle-mediated transport	Reactome	R-HSA-5653656	4	669	0.0467744	0.105353	TUBA1C|AMPH|AP1M1|HIP1
@@Apoptosis	Reactome	R-HSA-109581	2	172	0.0480456	0.107242	TRADD|BCL2
Estrogen-dependent nuclear events downstream of ESR-membrane signaling	Reactome	R-HSA-9634638	1	24	0.0490473	0.10778	BCL2
Programmed Cell Death	Reactome	R-HSA-5357801	2	175	0.0495321	0.108692	TRADD|BCL2
Metabolism of proteins	Reactome	R-HSA-392499	8	2012	0.0497104	0.108929	CREB3L2|DNMT3A|TUBA1C|NUP160|IGFBP2|JOSD2|RPS4Y1|CBX4

## Sheet: Supplementary Table S4
Supplementary Table S4. Pathway enrichment results of genes with aberrant splicing.
Term	Database	ID	Input number	Background number	P-Value	Corrected P-Value	Input
Antigen processing and presentation	KEGG PATHWAY	hsa04612	3	77	5.07982e-05	0.006089	KIR3DL1|KLRC2|HLA-F
haptoglobin binding	Gene Ontology	GO:0031720	2	9	4.22095e-05	0.006089	HBQ1|HBG2
regulation of immune response	Gene Ontology	GO:0050776	4	221	4.77447e-05	0.006089	IGKV3D-20|KIR3DL1|HLA-F|BTN3A1
organic acid binding	Gene Ontology	GO:0043177	2	10	5.06231e-05	0.006089	HBQ1|HBG2
haptoglobin-hemoglobin complex	Gene Ontology	GO:0031838	2	10	5.06231e-05	0.006089	HBQ1|HBG2
hemoglobin complex	Gene Ontology	GO:0005833	2	11	5.97938e-05	0.006089	HBQ1|HBG2
AIDS, resistance to	OMIM	609423	2	14	9.1836e-05	0.00623464	CCL3|KIR3DL1
oxygen carrier activity	Gene Ontology	GO:0005344	2	13	8.04015e-05	0.00623464	HBQ1|HBG2
oxygen transport	Gene Ontology	GO:0015671	2	14	9.1836e-05	0.00623464	HBQ1|HBG2
Arp2/3 complex-mediated actin nucleation	Gene Ontology	GO:0034314	2	22	0.000210279	0.012848	ARPC3|WASH4P
Fc-gamma receptor signaling pathway involved in phagocytosis	Gene Ontology	GO:0038096	3	135	0.000255748	0.0130219	ARPC3|IGKV3D-20|IGHG3
heme binding	Gene Ontology	GO:0020037	3	135	0.000255748	0.0130219	HBQ1|HBG2|CYP2D7
Metabolism of RNA	Reactome	R-HSA-8953854	5	667	0.000306509	0.013462	RPP21|HNRNPA1|RPS3|TFIP11|CPSF1
hydrogen peroxide catabolic process	Gene Ontology	GO:0042744	2	27	0.000308459	0.013462	HBQ1|HBG2
peroxidase activity	Gene Ontology	GO:0004601	2	31	0.000400252	0.0162308	HBQ1|HBG2
oxygen binding	Gene Ontology	GO:0019825	2	32	0.00042503	0.0162308	HBQ1|HBG2
immune response	Gene Ontology	GO:0006955	4	427	0.000571853	0.0205531	IGKV3D-20|KIR3DL1|IGLV1-50|HLA-F
mRNA Splicing - Major Pathway	Reactome	R-HSA-72163	3	183	0.000611614	0.0207609	HNRNPA1|TFIP11|CPSF1
Graft-versus-host disease	KEGG PATHWAY	hsa05332	2	41	0.000680705	0.0211121	KIR3DL1|HLA-F
mRNA Splicing	Reactome	R-HSA-72172	3	191	0.000691066	0.0211121	HNRNPA1|TFIP11|CPSF1
cytosolic small ribosomal subunit	Gene Ontology	GO:0022627	2	47	0.000883531	0.0257065	RPS3|RACK1
Human cytomegalovirus infection	KEGG PATHWAY	hsa05163	3	225	0.00110139	0.0281668	CCL3|HLA-F|ARHGEF1
tRNA processing in the nucleus	Reactome	R-HSA-6784531	2	54	0.00115249	0.0281668	RPP21|CPSF1
cytosol	Gene Ontology	GO:0005829	12	5095	0.00105578	0.0281668	DGKZ|CCL3|ARPC3|TKTL1|HBG2|ARHGEF1|HOOK2|RPS3|WASH4P|MYL6B|NBEAL2|RACK1
positive regulation of protein-containing complex assembly	Gene Ontology	GO:0031334	2	54	0.00115249	0.0281668	RPS3|RACK1
Processing of Capped Intron-Containing Pre-mRNA	Reactome	R-HSA-72203	3	241	0.00133801	0.0314432	HNRNPA1|TFIP11|CPSF1
mRNA splicing, via spliceosome	Gene Ontology	GO:0000398	3	246	0.001418	0.0320887	HNRNPA1|TFIP11|CPSF1
plasma membrane	Gene Ontology	GO:0005886	11	4619	0.00168146	0.0366919	DGKZ|KLRC2|BTN3A1|IGLV1-50|HLA-F|ARHGEF1|IGKV3D-20|RPS3|KIR3DL1|CIZ1|NBEAL2
Cytoskeletal regulation by Rho GTPase	PANTHER	P00016	2	71	0.00194813	0.041045	ARPC3|ARHGEF1
Immune System	Reactome	R-HSA-168256	7	2096	0.00223505	0.0417418	CCL3|KLRC2|BTN3A1|ARPC3|HLA-F|KIR3DL1|NBEAL2
extracellular exosome	Gene Ontology	GO:0070062	7	2085	0.00216956	0.0417418	TAP2|ARPC3|HNRNPA1|IGHG3|RPS3|MYL6B|RACK1
cellular oxidant detoxification	Gene Ontology	GO:0098869	2	76	0.00221991	0.0417418	HBQ1|HBG2
negative regulation of protein binding	Gene Ontology	GO:0032091	2	77	0.0022763	0.0417418	TFIP11|RACK1
protein binding	Gene Ontology	GO:0005515	19	11779	0.00235546	0.0417418	DGKZ|CCL3|KLRC2|BTN3A1|ARPC3|HNRNPA1|HLA-F|HBG2|TFIP11|ARHGEF1|MYL6B|HBQ1|HOOK2|CPSF1|KIR3DL1|RPS3|CIZ1|NBEAL2|RACK1
negative regulation of translation	Gene Ontology	GO:0017148	2	79	0.0023911	0.0417418	RPS3|RACK1
Salmonella infection	KEGG PATHWAY	hsa05132	2	83	0.00262876	0.0436457	ARPC3|CCL3
positive regulation of GTPase activity	Gene Ontology	GO:0043547	3	307	0.00264303	0.0436457	CCL3|RACK1|ARHGEF1
catalytic step 2 spliceosome	Gene Ontology	GO:0071013	2	86	0.00281403	0.0439479	HNRNPA1|TFIP11
immunoglobulin complex	Gene Ontology	GO:0019814	2	87	0.00287711	0.0439479	IGKV3D-20|IGLV1-50
recycling endosome membrane	Gene Ontology	GO:0055038	2	87	0.00287711	0.0439479	HLA-F|WASH4P
kinase activity	Gene Ontology	GO:0016301	2	89	0.00300527	0.0447859	DGKZ|CCL3
tRNA processing	Reactome	R-HSA-72306	2	103	0.00397588	0.0460662	RPP21|CPSF1
Immunoregulatory interactions between a Lymphoid and a non-Lymphoid cell	Reactome	R-HSA-198933	2	128	0.00602138	0.0460662	KIR3DL1|HLA-F
TNFR1-mediated ceramide production	Reactome	R-HSA-5626978	1	6	0.00622125	0.0460662	RACK1
Natural killer cell mediated cytotoxicity	KEGG PATHWAY	hsa04650	2	131	0.00629309	0.0460662	KIR3DL1|KLRC2
Vascular smooth muscle contraction	KEGG PATHWAY	hsa04270	2	132	0.00638488	0.0460662	MYL6B|ARHGEF1
Death Receptor Signalling	Reactome	R-HSA-73887	2	140	0.0071412	0.0460662	RACK1|ARHGEF1
Thalassemia	KEGG DISEASE	H00228	1	6	0.00622125	0.0460662	HBG2
Beta thalassemia/hemoglobin E disease	NHGRI GWAS Catalog		1	8	0.00799184	0.0460662	HBG2
complement activation	Gene Ontology	GO:0006956	2	92	0.00320246	0.0460662	IGKV3D-20|IGHG3
spliceosomal complex	Gene Ontology	GO:0005681	2	93	0.00326951	0.0460662	HNRNPA1|TFIP11
signaling receptor binding	Gene Ontology	GO:0005102	3	353	0.00389753	0.0460662	RACK1|HLA-F|BTN3A1
enzyme binding	Gene Ontology	GO:0019899	3	353	0.00389753	0.0460662	RPS3|CPSF1|RACK1
immunoglobulin production	Gene Ontology	GO:0002377	2	111	0.00458744	0.0460662	IGKV3D-20|IGLV1-50
regulation of complement activation	Gene Ontology	GO:0030449	2	113	0.00474672	0.0460662	IGKV3D-20|IGHG3
external side of plasma membrane	Gene Ontology	GO:0009897	3	392	0.00520386	0.0460662	IGHG3|HLA-F|BTN3A1
TAP1 binding	Gene Ontology	GO:0046978	1	5	0.00533481	0.0460662	HLA-F
negative regulation of T cell cytokine production	Gene Ontology	GO:0002725	1	5	0.00533481	0.0460662	HLA-F
granulocyte chemotaxis	Gene Ontology	GO:0071621	1	5	0.00533481	0.0460662	CCL3
antigen processing and presentation of endogenous peptide antigen via MHC class Ib	Gene Ontology	GO:0002476	1	5	0.00533481	0.0460662	HLA-F
hemoglobin alpha binding	Gene Ontology	GO:0031721	1	5	0.00533481	0.0460662	HBG2
positive regulation of cyclic-nucleotide phosphodiesterase activity	Gene Ontology	GO:0051343	1	5	0.00533481	0.0460662	RACK1
rescue of stalled ribosome	Gene Ontology	GO:0072344	1	5	0.00533481	0.0460662	RACK1
nucleolar ribonuclease P complex	Gene Ontology	GO:0005655	1	5	0.00533481	0.0460662	RPP21
CCR1 chemokine receptor binding	Gene Ontology	GO:0031726	1	5	0.00533481	0.0460662	CCL3
acrosin binding	Gene Ontology	GO:0032190	1	5	0.00533481	0.0460662	POM121
FHF complex	Gene Ontology	GO:0070695	1	5	0.00533481	0.0460662	HOOK2
cellular response to sodium arsenite	Gene Ontology	GO:1903936	1	5	0.00533481	0.0460662	HNRNPA1
cellular response to tumor necrosis factor	Gene Ontology	GO:0071356	2	125	0.00575523	0.0460662	CCL3|RPS3
iron ion binding	Gene Ontology	GO:0005506	2	127	0.00593205	0.0460662	HBQ1|CYP2D7
drug catabolic process	Gene Ontology	GO:0042737	1	6	0.00622125	0.0460662	CYP2D7
heterocycle metabolic process	Gene Ontology	GO:0046483	1	6	0.00622125	0.0460662	CYP2D7
positive regulation of natural killer cell chemotaxis	Gene Ontology	GO:2000503	1	6	0.00622125	0.0460662	CCL3
MHC class I protein complex binding	Gene Ontology	GO:0023024	1	6	0.00622125	0.0460662	KLRC2
BH3 domain binding	Gene Ontology	GO:0051434	1	6	0.00622125	0.0460662	RACK1
activated T cell proliferation	Gene Ontology	GO:0050798	1	6	0.00622125	0.0460662	BTN3A1
astrocyte cell migration	Gene Ontology	GO:0043615	1	6	0.00622125	0.0460662	CCL3
monoterpenoid metabolic process	Gene Ontology	GO:0016098	1	6	0.00622125	0.0460662	CYP2D7
signaling	Gene Ontology	GO:0023052	1	6	0.00622125	0.0460662	CCL3
supercoiled DNA binding	Gene Ontology	GO:0097100	1	6	0.00622125	0.0460662	RPS3
positive regulation of intrinsic apoptotic signaling pathway in response to DNA damage	Gene Ontology	GO:1902231	1	6	0.00622125	0.0460662	RPS3
negative regulation of double-strand break repair via nonhomologous end joining	Gene Ontology	GO:2001033	1	7	0.00710693	0.0460662	TFIP11
positive regulation of gastrulation	Gene Ontology	GO:2000543	1	7	0.00710693	0.0460662	RACK1
positive regulation of microglial cell migration	Gene Ontology	GO:1904141	1	7	0.00710693	0.0460662	CCL3
CCR5 chemokine receptor binding	Gene Ontology	GO:0031730	1	7	0.00710693	0.0460662	CCL3
class I DNA-(apurinic or apyrimidinic site) endonuclease activity	Gene Ontology	GO:0140078	1	7	0.00710693	0.0460662	RPS3
phospholipase activator activity	Gene Ontology	GO:0016004	1	7	0.00710693	0.0460662	CCL3
actin polymerization-dependent cell motility	Gene Ontology	GO:0070358	1	7	0.00710693	0.0460662	ARPC3
coumarin metabolic process	Gene Ontology	GO:0009804	1	7	0.00710693	0.0460662	CYP2D7
glucose catabolic process	Gene Ontology	GO:0006007	1	7	0.00710693	0.0460662	TKTL1
ubiquitin-like protein conjugating enzyme binding	Gene Ontology	GO:0044390	1	7	0.00710693	0.0460662	RPS3
oxidized purine DNA binding	Gene Ontology	GO:0032357	1	7	0.00710693	0.0460662	RPS3
ion channel inhibitor activity	Gene Ontology	GO:0008200	1	7	0.00710693	0.0460662	RACK1
protection from non-homologous end joining at telomere	Gene Ontology	GO:0031848	1	7	0.00710693	0.0460662	TFIP11
blood microparticle	Gene Ontology	GO:0072562	2	141	0.00723846	0.0460662	HBG2|IGHG3
nucleic acid binding	Gene Ontology	GO:0003676	2	145	0.00763354	0.0460662	CIZ1|TFIP11
endodeoxyribonuclease activity	Gene Ontology	GO:0004520	1	8	0.00799184	0.0460662	RPS3
protein antigen binding	Gene Ontology	GO:1990405	1	8	0.00799184	0.0460662	KLRC2
release of sequestered calcium ion into cytosol by sarcoplasmic reticulum	Gene Ontology	GO:0014808	1	8	0.00799184	0.0460662	CCL3
antigen processing and presentation of endogenous peptide antigen via MHC class I via ER pathway, TAP-independent	Gene Ontology	GO:0002486	1	8	0.00799184	0.0460662	HLA-F
beta-2-microglobulin binding	Gene Ontology	GO:0030881	1	8	0.00799184	0.0460662	HLA-F
unconventional myosin complex	Gene Ontology	GO:0016461	1	8	0.00799184	0.0460662	MYL6B
positive regulation of microglial cell activation	Gene Ontology	GO:1903980	1	8	0.00799184	0.0460662	CCL3
thiamine pyrophosphate binding	Gene Ontology	GO:0030976	1	8	0.00799184	0.0460662	TKTL1
positive regulation of natural killer cell cytokine production	Gene Ontology	GO:0002729	1	8	0.00799184	0.0460662	HLA-F
cohesin complex	Gene Ontology	GO:0008278	1	8	0.00799184	0.0460662	STAG3L1
Nasopharyngeal carcinoma	NHGRI GWAS Catalog		1	9	0.00887598	0.0471585	HLA-F
complement activation, classical pathway	Gene Ontology	GO:0006958	2	156	0.00876914	0.0471585	IGKV3D-20|IGHG3
ribonucleoprotein complex	Gene Ontology	GO:1990904	2	156	0.00876914	0.0471585	HNRNPA1|RPS3
antigen processing and presentation of exogenous peptide antigen via MHC class I, TAP-independent	Gene Ontology	GO:0002480	1	9	0.00887598	0.0471585	HLA-F
cytokine secretion	Gene Ontology	GO:0050663	1	9	0.00887598	0.0471585	BTN3A1
response to cholesterol	Gene Ontology	GO:0070723	1	9	0.00887598	0.0471585	CCL3
oxidoreductase activity, acting on paired donors, with incorporation or reduction of molecular oxygen	Gene Ontology	GO:0016705	1	9	0.00887598	0.0471585	CYP2D7
MHC class I protein complex	Gene Ontology	GO:0042612	1	9	0.00887598	0.0471585	HLA-F
regulation of cell division	Gene Ontology	GO:0051302	1	9	0.00887598	0.0471585	RACK1
early endosome membrane	Gene Ontology	GO:0031901	2	161	0.00930885	0.0473251	HLA-F|WASH4P
DNA N-glycosylase activity	Gene Ontology	GO:0019104	1	10	0.00975936	0.0473251	RPS3
iron-sulfur cluster binding	Gene Ontology	GO:0051536	1	10	0.00975936	0.0473251	RPS3
G-rich strand telomeric DNA binding	Gene Ontology	GO:0098505	1	10	0.00975936	0.0473251	HNRNPA1
small ribosomal subunit rRNA binding	Gene Ontology	GO:0070181	1	10	0.00975936	0.0473251	RPS3
regulation of behavior	Gene Ontology	GO:0050795	1	10	0.00975936	0.0473251	CCL3
ribonuclease P RNA binding	Gene Ontology	GO:0033204	1	10	0.00975936	0.0473251	RPP21
multimeric ribonuclease P complex	Gene Ontology	GO:0030681	1	10	0.00975936	0.0473251	RPP21
cell activation	Gene Ontology	GO:0001775	1	10	0.00975936	0.0473251	CCL3
positive regulation of mitochondrial depolarization	Gene Ontology	GO:0051901	1	10	0.00975936	0.0473251	RACK1
negative regulation of natural killer cell mediated cytotoxicity	Gene Ontology	GO:0045953	1	10	0.00975936	0.0473251	HLA-F
Endosomal/Vacuolar pathway	Reactome	R-HSA-1236977	1	11	0.010642	0.0492594	HLA-F
diacylglycerol kinase activity	Gene Ontology	GO:0004143	1	11	0.010642	0.0492594	DGKZ
glycerolipid metabolic process	Gene Ontology	GO:0046486	1	11	0.010642	0.0492594	DGKZ
Arp2/3 protein complex	Gene Ontology	GO:0005885	1	11	0.010642	0.0492594	ARPC3
T cell chemotaxis	Gene Ontology	GO:0010818	1	11	0.010642	0.0492594	CCL3
ribonuclease P activity	Gene Ontology	GO:0004526	1	11	0.010642	0.0492594	RPP21
Butyrophilin (BTN) family interactions	Reactome	R-HSA-8851680	1	12	0.0115238	0.0506764	BTN3A1
Schizophrenia	NHGRI GWAS Catalog		2	181	0.0116116	0.0506764	SNX29|BTN3A1
Hematologic diseases	KEGG DISEASE		2	181	0.0116116	0.0506764	HBG2|NBEAL2
positive regulation of acrosome reaction	Gene Ontology	GO:2000344	1	12	0.0115238	0.0506764	POM121
positive regulation of ceramide biosynthetic process	Gene Ontology	GO:2000304	1	12	0.0115238	0.0506764	RACK1
nuclear export	Gene Ontology	GO:0051168	1	12	0.0115238	0.0506764	HNRNPA1
DNA-(apurinic or apyrimidinic site) endonuclease activity	Gene Ontology	GO:0003906	1	12	0.0115238	0.0506764	RPS3
negative regulation by host of viral transcription	Gene Ontology	GO:0043922	1	12	0.0115238	0.0506764	CCL3
Major pathway of rRNA processing in the nucleolus and cytosol	Reactome	R-HSA-6791226	2	183	0.0118544	0.0513689	RPP21|RPS3
lamellipodium	Gene Ontology	GO:0030027	2	185	0.0120993	0.0519137	ARPC3|DGKZ
extracellular space	Gene Ontology	GO:0005615	5	1572	0.0123544	0.0519137	IGKV3D-20|CCL3|IGLV1-50|HLA-F|IGHG3
tRNA 5'-leader removal	Gene Ontology	GO:0001682	1	13	0.0124049	0.0519137	RPP21
HOPS complex	Gene Ontology	GO:0030897	1	13	0.0124049	0.0519137	HOOK2
pre-mRNA cleavage required for polyadenylation	Gene Ontology	GO:0098789	1	13	0.0124049	0.0519137	CPSF1
endoplasmic reticulum	Gene Ontology	GO:0005783	4	1018	0.0125726	0.0522574	RPS3|HLA-F|NBEAL2|CYP2D7
rRNA processing in the nucleus and cytosol	Reactome	R-HSA-8868773	2	193	0.0131013	0.0534031	RPP21|RPS3
nucleoplasm	Gene Ontology	GO:0005654	8	3630	0.0129984	0.0534031	POM121|RPP21|HNRNPA1|TFIP11|RPS3|CIZ1|CPSF1|RACK1
negative regulation of protein tyrosine kinase activity	Gene Ontology	GO:0061099	1	14	0.0132852	0.0534031	RACK1
diacylglycerol metabolic process	Gene Ontology	GO:0046339	1	14	0.0132852	0.0534031	DGKZ
macrophage chemotaxis	Gene Ontology	GO:0048246	1	14	0.0132852	0.0534031	CCL3
Inflammation mediated by chemokine and cytokine signaling pathway	PANTHER	P00031	2	201	0.0141384	0.053424	ARPC3|CCL3
Fasting insulin (interaction)	NHGRI GWAS Catalog		1	15	0.0141648	0.053424	SNX29
positive regulation of T cell receptor signaling pathway	Gene Ontology	GO:0050862	1	15	0.0141648	0.053424	RPS3
oxidative demethylation	Gene Ontology	GO:0070989	1	15	0.0141648	0.053424	CYP2D7
lipid phosphorylation	Gene Ontology	GO:0046834	1	15	0.0141648	0.053424	DGKZ
muscle myosin complex	Gene Ontology	GO:0005859	1	15	0.0141648	0.053424	MYL6B
tRNA splicing, via endonucleolytic cleavage and ligation	Gene Ontology	GO:0006388	1	15	0.0141648	0.053424	CPSF1
WASH complex	Gene Ontology	GO:0071203	1	15	0.0141648	0.053424	WASH4P
pre-mRNA binding	Gene Ontology	GO:0036002	1	15	0.0141648	0.053424	HNRNPA1
negative regulation of phagocytosis	Gene Ontology	GO:0050765	1	15	0.0141648	0.053424	RACK1
rRNA processing	Reactome	R-HSA-72312	2	203	0.0144031	0.0539894	RPP21|RPS3
Homeostasis model assessment of insulin resistance (interaction)	NHGRI GWAS Catalog		1	16	0.0150436	0.0553713	SNX29
calcium-dependent protein kinase C activity	Gene Ontology	GO:0004698	1	16	0.0150436	0.0553713	CCL3
negative regulation of bone mineralization	Gene Ontology	GO:0030502	1	16	0.0150436	0.0553713	CCL3
Regulation of actin cytoskeleton	KEGG PATHWAY	hsa04810	2	214	0.015897	0.0555892	ARPC3|ARHGEF1
Macrothrombocytopenia	KEGG DISEASE	H01740	1	17	0.0159216	0.0555892	NBEAL2
negative regulation of gene expression	Gene Ontology	GO:0010629	2	210	0.0153463	0.0555892	CCL3|RACK1
positive regulation of calcium ion import	Gene Ontology	GO:0090280	1	17	0.0159216	0.0555892	CCL3
NAD+ kinase activity	Gene Ontology	GO:0003951	1	17	0.0159216	0.0555892	DGKZ
interferon-gamma production	Gene Ontology	GO:0032609	1	17	0.0159216	0.0555892	BTN3A1
eosinophil chemotaxis	Gene Ontology	GO:0048245	1	17	0.0159216	0.0555892	CCL3
cysteine-type endopeptidase activator activity involved in apoptotic process	Gene Ontology	GO:0008656	1	17	0.0159216	0.0555892	RACK1
positive regulation of calcium-mediated signaling	Gene Ontology	GO:0050850	1	17	0.0159216	0.0555892	CCL3
tRNA processing	Gene Ontology	GO:0008033	1	18	0.0167989	0.0579894	RPP21
natural killer cell mediated cytotoxicity	Gene Ontology	GO:0042267	1	18	0.0167989	0.0579894	KIR3DL1
Axon guidance mediated by semaphorins	PANTHER	P00007	1	19	0.0176754	0.0586052	ARHGEF1
Processing of Intronless Pre-mRNAs	Reactome	R-HSA-77595	1	19	0.0176754	0.0586052	CPSF1
cytoskeleton-dependent intracellular transport	Gene Ontology	GO:0030705	1	19	0.0176754	0.0586052	HOOK2
platelet formation	Gene Ontology	GO:0030220	1	19	0.0176754	0.0586052	NBEAL2
organic acid metabolic process	Gene Ontology	GO:0006082	1	19	0.0176754	0.0586052	CYP2D7
regulation of establishment of cell polarity	Gene Ontology	GO:2000114	1	19	0.0176754	0.0586052	RACK1
cytoplasm	Gene Ontology	GO:0005737	9	4624	0.0177434	0.0586052	DGKZ|CCL3|CYP2D7|HOOK2|HNRNPA1|TFIP11|ARHGEF1|RPS3|RACK1
positive regulation of cell migration	Gene Ontology	GO:0030335	2	227	0.0177446	0.0586052	CCL3|RACK1
Immunoglobulin A	NHGRI GWAS Catalog		1	20	0.0185512	0.0598998	DGKZ
estrogen metabolic process	Gene Ontology	GO:0008210	1	20	0.0185512	0.0598998	CYP2D7
negative regulation of telomere maintenance via telomerase	Gene Ontology	GO:0032211	1	20	0.0185512	0.0598998	HNRNPA1
small ribosomal subunit	Gene Ontology	GO:0015935	1	20	0.0185512	0.0598998	RACK1
extracellular matrix	Gene Ontology	GO:0031012	2	233	0.0186268	0.0598998	POM121|TFIP11
import into nucleus	Gene Ontology	GO:0051170	1	21	0.0194262	0.0618197	HNRNPA1
oxidoreductase activity, acting on paired donors, with incorporation or reduction of molecular oxygen, reduced flavin or flavoprotein as one donor, and incorporation of one atom of oxygen	Gene Ontology	GO:0016712	1	21	0.0194262	0.0618197	CYP2D7
Endocytosis	KEGG PATHWAY	hsa04144	2	244	0.0202914	0.063608	ARPC3|HLA-F
early endosome to late endosome transport	Gene Ontology	GO:0045022	1	22	0.0203004	0.063608	HOOK2
gastrulation	Gene Ontology	GO:0007369	1	22	0.0203004	0.063608	RACK1
exogenous drug catabolic process	Gene Ontology	GO:0042738	1	23	0.0211739	0.0650113	CYP2D7
signaling adaptor activity	Gene Ontology	GO:0035591	1	23	0.0211739	0.0650113	RACK1
negative regulation of T cell receptor signaling pathway	Gene Ontology	GO:0050860	1	23	0.0211739	0.0650113	DGKZ
positive regulation of apoptotic signaling pathway	Gene Ontology	GO:2001235	1	23	0.0211739	0.0650113	RPS3
postsynaptic density	Gene Ontology	GO:0014069	2	251	0.0213821	0.0653224	DGKZ|RPS3
microtubule binding	Gene Ontology	GO:0008017	2	252	0.0215399	0.0653907	HOOK2|RPS3
mRNA cleavage and polyadenylation specificity factor complex	Gene Ontology	GO:0005847	1	24	0.0220466	0.0653907	CPSF1
positive regulation of activated T cell proliferation	Gene Ontology	GO:0042104	1	24	0.0220466	0.0653907	RPS3
positive regulation of T cell mediated cytotoxicity	Gene Ontology	GO:0001916	1	24	0.0220466	0.0653907	HLA-F
protein kinase A binding	Gene Ontology	GO:0051018	1	24	0.0220466	0.0653907	RPS3
sister chromatid cohesion	Gene Ontology	GO:0007062	1	24	0.0220466	0.0653907	STAG3L1
Antigen Presentation: Folding, assembly and peptide loading of class I MHC	Reactome	R-HSA-983170	1	25	0.0229186	0.0663662	HLA-F
Amyotrophic lateral sclerosis (ALS)	KEGG DISEASE	H00058	1	25	0.0229186	0.0663662	HNRNPA1
aromatase activity	Gene Ontology	GO:0070330	1	25	0.0229186	0.0663662	CYP2D7
negative regulation of osteoclast differentiation	Gene Ontology	GO:0045671	1	25	0.0229186	0.0663662	CCL3
negative regulation of peptidyl-serine phosphorylation	Gene Ontology	GO:0033137	1	25	0.0229186	0.0663662	RACK1
FGFR2 alternative splicing	Reactome	R-HSA-6803529	1	26	0.0237898	0.0669663	HNRNPA1
Effects of PIP2 hydrolysis	Reactome	R-HSA-114508	1	27	0.0246603	0.0669663	DGKZ
DAP12 signaling	Reactome	R-HSA-2424491	1	27	0.0246603	0.0669663	KLRC2
long-chain fatty acid biosynthetic process	Gene Ontology	GO:0042759	1	26	0.0237898	0.0669663	CYP2D7
mRNA 3'-UTR AU-rich region binding	Gene Ontology	GO:0035925	1	26	0.0237898	0.0669663	CPSF1
pigmentation	Gene Ontology	GO:0043473	1	26	0.0237898	0.0669663	RACK1
positive regulation of microtubule polymerization	Gene Ontology	GO:0031116	1	26	0.0237898	0.0669663	RPS3
drug metabolic process	Gene Ontology	GO:0017144	1	26	0.0237898	0.0669663	CYP2D7
GTPase activator activity	Gene Ontology	GO:0005096	2	268	0.0241305	0.0669663	ARHGEF1|RUNDC1
biomineral tissue development	Gene Ontology	GO:0031214	1	27	0.0246603	0.0669663	TFIP11
positive regulation of calcium ion transport	Gene Ontology	GO:0051928	1	27	0.0246603	0.0669663	CCL3
positive regulation of interleukin-2 production	Gene Ontology	GO:0032743	1	27	0.0246603	0.0669663	RPS3
phagocytic cup	Gene Ontology	GO:0001891	1	27	0.0246603	0.0669663	RACK1
dynein light intermediate chain binding	Gene Ontology	GO:0051959	1	27	0.0246603	0.0669663	HOOK2
Processing of Capped Intronless Pre-mRNA	Reactome	R-HSA-75067	1	28	0.02553	0.0678209	CPSF1
protein kinase C-activating G protein-coupled receptor signaling pathway	Gene Ontology	GO:0007205	1	28	0.02553	0.0678209	DGKZ
CCR chemokine receptor binding	Gene Ontology	GO:0048020	1	28	0.02553	0.0678209	CCL3
integral component of lumenal side of endoplasmic reticulum membrane	Gene Ontology	GO:0071556	1	28	0.02553	0.0678209	HLA-F
antigen processing and presentation of peptide antigen via MHC class I	Gene Ontology	GO:0002474	1	28	0.02553	0.0678209	HLA-F
regulation of sensory perception of pain	Gene Ontology	GO:0051930	1	29	0.0263989	0.0692264	CCL3
regulation of tumor necrosis factor-mediated signaling pathway	Gene Ontology	GO:0010803	1	29	0.0263989	0.0692264	RACK1
arachidonic acid metabolic process	Gene Ontology	GO:0019369	1	29	0.0263989	0.0692264	CYP2D7
Pentose phosphate pathway	KEGG PATHWAY	hsa00030	1	30	0.0272671	0.0700009	TKTL1
TNFR1-induced NFkappaB signaling pathway	Reactome	R-HSA-5357956	1	30	0.0272671	0.0700009	RACK1
regulation of synaptic transmission, glutamatergic	Gene Ontology	GO:0051966	1	30	0.0272671	0.0700009	DGKZ
steroid hydroxylase activity	Gene Ontology	GO:0008395	1	30	0.0272671	0.0700009	CYP2D7
cyclin binding	Gene Ontology	GO:0030332	1	30	0.0272671	0.0700009	RACK1
positive regulation of DNA repair	Gene Ontology	GO:0045739	1	31	0.0281346	0.071626	RPS3
peptide antigen binding	Gene Ontology	GO:0042605	1	31	0.0281346	0.071626	HLA-F
Adaptive Immune System	Reactome	R-HSA-1280218	3	748	0.0289574	0.0723256	KIR3DL1|HLA-F|BTN3A1
Regulation of TNFR1 signaling	Reactome	R-HSA-5357905	1	32	0.0290013	0.0723256	RACK1
lymphocyte chemotaxis	Gene Ontology	GO:0048247	1	32	0.0290013	0.0723256	CCL3
14-3-3 protein binding	Gene Ontology	GO:0071889	1	32	0.0290013	0.0723256	HLA-F
miRNA binding	Gene Ontology	GO:0035198	1	32	0.0290013	0.0723256	HNRNPA1
chemoattractant activity	Gene Ontology	GO:0042056	1	33	0.0298672	0.0738821	CCL3
regulation of cytokine production	Gene Ontology	GO:0001817	1	33	0.0298672	0.0738821	BTN3A1
positive regulation of JUN kinase activity	Gene Ontology	GO:0043507	1	34	0.0307324	0.0745139	RPS3
positive regulation of telomere maintenance via telomerase	Gene Ontology	GO:0032212	1	34	0.0307324	0.0745139	HNRNPA1
myosin complex	Gene Ontology	GO:0016459	1	34	0.0307324	0.0745139	MYL6B
lipopolysaccharide-mediated signaling pathway	Gene Ontology	GO:0031663	1	34	0.0307324	0.0745139	CCL3
filamentous actin	Gene Ontology	GO:0031941	1	34	0.0307324	0.0745139	ARPC3
RHO GTPases Activate WASPs and WAVEs	Reactome	R-HSA-5663213	1	35	0.0315969	0.0754128	ARPC3
positive regulation of intrinsic apoptotic signaling pathway	Gene Ontology	GO:2001244	1	35	0.0315969	0.0754128	RACK1
cellular response to nerve growth factor stimulus	Gene Ontology	GO:1990090	1	35	0.0315969	0.0754128	ARPC3
cellular response to reactive oxygen species	Gene Ontology	GO:0034614	1	35	0.0315969	0.0754128	RPS3
mRNA polyadenylation	Gene Ontology	GO:0006378	1	36	0.0324606	0.0765769	CPSF1
monooxygenase activity	Gene Ontology	GO:0004497	1	36	0.0324606	0.0765769	CYP2D7
DNA damage response, detection of DNA damage	Gene Ontology	GO:0042769	1	36	0.0324606	0.0765769	RPS3
RNA binding	Gene Ontology	GO:0003723	4	1366	0.0327099	0.0768683	RACK1|HNRNPA1|RPS3|ARHGEF1
intracellular membrane-bounded organelle	Gene Ontology	GO:0043231	3	788	0.0330395	0.0773455	HOOK2|RACK1|CYP2D7
negative regulation of protein-containing complex assembly	Gene Ontology	GO:0031333	1	37	0.0333235	0.0777125	TFIP11
Allograft rejection	KEGG PATHWAY	hsa05330	1	38	0.0341857	0.0782302	HLA-F
Transport of Mature mRNA Derived from an Intronless Transcript	Reactome	R-HSA-159231	1	38	0.0341857	0.0782302	CPSF1
protein kinase B signaling	Gene Ontology	GO:0043491	1	38	0.0341857	0.0782302	CCL3
muscle filament sliding	Gene Ontology	GO:0030049	1	38	0.0341857	0.0782302	MYL6B
endosome organization	Gene Ontology	GO:0007032	1	38	0.0341857	0.0782302	HOOK2
Transport of Mature mRNAs Derived from Intronless Transcripts	Reactome	R-HSA-159234	1	39	0.0350472	0.0794917	CPSF1
DAP12 interactions	Reactome	R-HSA-2172127	1	39	0.0350472	0.0794917	KLRC2
Smooth Muscle Contraction	Reactome	R-HSA-445355	1	40	0.0359079	0.0794917	MYL6B
nucleus	Gene Ontology	GO:0005634	9	5208	0.0355467	0.0794917	DGKZ|ARPC3|TKTL1|HNRNPA1|STAG3L1|RPS3|CIZ1|CPSF1|RACK1
membrane	Gene Ontology	GO:0016020	5	2075	0.0358561	0.0794917	ARPC3|HNRNPA1|RPS3|HLA-F|NBEAL2
polysome	Gene Ontology	GO:0005844	1	40	0.0359079	0.0794917	RPS3
termination of RNA polymerase II transcription	Gene Ontology	GO:0006369	1	40	0.0359079	0.0794917	CPSF1
alpha-tubulin binding	Gene Ontology	GO:0043014	1	40	0.0359079	0.0794917	WASH4P
motor activity	Gene Ontology	GO:0003774	1	40	0.0359079	0.0794917	MYL6B
EPHB-mediated forward signaling	Reactome	R-HSA-3928662	1	41	0.0367678	0.0799472	ARPC3
positive regulation of apoptotic process	Gene Ontology	GO:0043065	2	335	0.0362557	0.0799472	RACK1|ARHGEF1
retina homeostasis	Gene Ontology	GO:0001895	1	41	0.0367678	0.0799472	IGHG3
SH2 domain binding	Gene Ontology	GO:0042169	1	41	0.0367678	0.0799472	RACK1
binding of sperm to zona pellucida	Gene Ontology	GO:0007339	1	41	0.0367678	0.0799472	POM121
TNF signaling	Reactome	R-HSA-75893	1	42	0.0376271	0.080121	RACK1
Cardiovascular diseases	KEGG DISEASE		2	342	0.0376346	0.080121	HBG2|NBEAL2
lysosome organization	Gene Ontology	GO:0007040	1	42	0.0376271	0.080121	HOOK2
Hsp90 protein binding	Gene Ontology	GO:0051879	1	42	0.0376271	0.080121	RPS3
mRNA transport	Gene Ontology	GO:0051028	1	42	0.0376271	0.080121	HNRNPA1
Hsp70 protein binding	Gene Ontology	GO:0030544	1	42	0.0376271	0.080121	RPS3
Type I diabetes mellitus	KEGG PATHWAY	hsa04940	1	43	0.0384855	0.0802548	HLA-F
steroid metabolic process	Gene Ontology	GO:0008202	1	43	0.0384855	0.0802548	CYP2D7
structural constituent of muscle	Gene Ontology	GO:0008307	1	43	0.0384855	0.0802548	MYL6B
monocyte chemotaxis	Gene Ontology	GO:0002548	1	43	0.0384855	0.0802548	CCL3
single-stranded RNA binding	Gene Ontology	GO:0003727	1	43	0.0384855	0.0802548	HNRNPA1
positive chemotaxis	Gene Ontology	GO:0050918	1	43	0.0384855	0.0802548	CCL3
adaptive immune response	Gene Ontology	GO:0002250	2	347	0.0386318	0.0802858	IGLV1-50|BTN3A1
cellular response to organic cyclic compound	Gene Ontology	GO:0071407	1	45	0.0402003	0.0832622	CCL3
negative regulation of protein kinase B signaling	Gene Ontology	GO:0051898	1	46	0.0410565	0.084463	RACK1
RNA metabolic process	Gene Ontology	GO:0016070	1	46	0.0410565	0.084463	HNRNPA1
Interleukin-10 signaling	Reactome	R-HSA-6783783	1	47	0.041912	0.0850772	CCL3
negative regulation of Wnt signaling pathway	Gene Ontology	GO:0030178	1	47	0.041912	0.0850772	RACK1
retinol metabolic process	Gene Ontology	GO:0042572	1	47	0.041912	0.0850772	CYP2D7
endosome to lysosome transport	Gene Ontology	GO:0008333	1	47	0.041912	0.0850772	HOOK2
Rho guanyl-nucleotide exchange factor activity	Gene Ontology	GO:0005089	1	48	0.0427668	0.0856737	ARHGEF1
phosphatidic acid biosynthetic process	Gene Ontology	GO:0006654	1	48	0.0427668	0.0856737	DGKZ
cellular response to glucose starvation	Gene Ontology	GO:0042149	1	48	0.0427668	0.0856737	HNRNPA1
chemokine activity	Gene Ontology	GO:0008009	1	48	0.0427668	0.0856737	CCL3
ribosome	Gene Ontology	GO:0005840	1	49	0.0436208	0.087099	RPS3
cytoplasmic microtubule organization	Gene Ontology	GO:0031122	1	50	0.0444741	0.0876569	HOOK2
positive regulation of tumor necrosis factor production	Gene Ontology	GO:0032760	1	50	0.0444741	0.0876569	CCL3
skeletal muscle tissue development	Gene Ontology	GO:0007519	1	50	0.0444741	0.0876569	MYL6B
negative regulation of neuron death	Gene Ontology	GO:1901215	1	50	0.0444741	0.0876569	HLA-F
Formation of the ternary complex, and subsequently, the 43S complex	Reactome	R-HSA-72695	1	51	0.0453266	0.08905	RPS3
positive regulation of neuron apoptotic process	Gene Ontology	GO:0043525	1	52	0.0461784	0.0898567	CCL3
spindle assembly	Gene Ontology	GO:0051225	1	52	0.0461784	0.0898567	RPS3
ribosome binding	Gene Ontology	GO:0043022	1	52	0.0461784	0.0898567	RACK1
Autoimmune thyroid disease	KEGG PATHWAY	hsa05320	1	53	0.0470295	0.0903616	HLA-F
ER to Golgi transport vesicle membrane	Gene Ontology	GO:0012507	1	53	0.0470295	0.0903616	HLA-F
negative regulation of protein ubiquitination	Gene Ontology	GO:0031397	1	53	0.0470295	0.0903616	RPS3
cellular defense response	Gene Ontology	GO:0006968	1	53	0.0470295	0.0903616	KLRC2
positive regulation of gene expression	Gene Ontology	GO:0010628	2	391	0.0478325	0.0914205	CCL3|RPS3
protein kinase C binding	Gene Ontology	GO:0005080	1	54	0.0478798	0.0914205	RACK1
Pathogenic Escherichia coli infection	KEGG PATHWAY	hsa05130	1	55	0.0487294	0.0924647	ARPC3
damaged DNA binding	Gene Ontology	GO:0003684	1	55	0.0487294	0.0924647	RPS3
Rho protein signal transduction	Gene Ontology	GO:0007266	1	56	0.0495782	0.0937842	ARHGEF1
nuclear speck	Gene Ontology	GO:0016607	2	400	0.0498048	0.093922	DGKZ|TFIP11

## Sheet: Supplementary Table S5
Supplementary Table S5. Pathogenic variants identified in SETBP1 gene (NM_015559.3)
Patient Index	cDNAchange	AAchange	Reference	Inheritance	Function	Age	Gender	Disease	Phenotype
1	c.2631C>A	p. S877R	This study	de novo	missense	5Y	F	Neurodevelopmental disorders	Intellectual disability; microcephaly; prominent forehead; midface hypoplasia; high palatal arch; protruding tongue
2	c.2138T>G	p.I713S	PMID:29947050	de novo	missense	0	unkown	Schinzel–Giedion syndrome	Increased nuchal translucency; Right aortic arch; Partial agenesis of corpus callosum; Nonvisualized gall bladder; Ear malformation; Genital abnormalities
3	c.2199_2203del	p.E734fs	PMID:33391157	de novo	LOF	17Y	M	Neurodevelopmental disorders	Long face; Prominent forehead; Periorbital fullness, defined/arched eyebrows; Upturned nasal tip; Short philtrum; Tented upper lip; Fleshy lower lip;;Neuro-developmental anomalies;Moderate developmental delay; Expressive dyspraxia; Medium-severe attention deficit; Generalized anxiety disorder; Oppositional-provocative behavior； Generalized epilepsy; Joint hyperlaxity;
4	unkown	p.E740K	PMID:25363760	unkown	missense	unkown	unkown	Autism	Intellectual Disability
5	c.2561C>G	p.S854C	PMID:28191889	unkown	missense	unkown	unkown	Developmental delay	unknow
6	unkown	p.P806R	PMID:25363760	unkown	missense	unkown	unkown	Autism	unknow
7	c.2572G>A	p.E858K	PMID:33391157;28191889	Maternal, De novo in the mother	missense	12Y	F	Schinzel–Giedion syndrome	Microcephaly (progressive); Long face; Prominent forehead; Mild midface retraction; Slightly downslanting palpebral fissures; Arched eyebrows; Hypertelorism; Wide nasal bridge; Upturned nasal tip; Short philtrum; Tented upper lip; Fleshy lower lip; Dorsal hirsutism; Short neck; Neuro-developmental anomalies; Sever developmental delay; Mild ataxia and muscle hypotrophy; Motor impairment; Language …
8	c.2584G>A	p.E862K	PMID:28346496	de novo	missense	6Y	F	Schinzel–Giedion syndrome	Microcephaly; Prominent forehead; Mid-face retraction; Macrostomia; Genital abnormalities; Duane anomaly of eye; Medullary cystic kidneys; Tube-feeding; Developmental delay; Vision impairment; Abnormal fundoscopy; Acetabular dysplasia
9	c.2601C>A	p.S867R	PMID:25663181	de novo	missense	8M	M	Schinzel–Giedion syndrome	Bilateral hydronephrosis during prenatal period; Failure to thrive; Microcephaly; Large anterior fontanels; Midface retraction; Orbital hypertelorism; Upslanting palpebral fissures; Infraorbital grooves; Small upturned nose; Retrognathia; Anteriorly folded earlobes with normal ear implantation; Dorsal hypertrichosis; Bilateral clinodactyly of the fifth fingers; Transitional palmar creases; Talipe…
10	c.2602G>A	p.D868N	PMID:20436468;28346496;25663181	de novo	missense	2Y	F/M	Schinzel–Giedion syndrome	Large anterior fontanelle/sutures; Prominent forehead; Bitemporal narrowing; Mid-face retraction; Prominent eyes/shallow orbits; Hypertelorism; Upslanting palpebral fissures; Infraorbital groove; Abnormal helices and pinnae; Low-set ears; Short, upturned nose, depressed root; Micro/retrognathia; Facial hemangioma; Short neck; Hypertrichosis; Hydronephrosis; Genital abnormalities; Cardiac defects;…
11	unknow	p.D868Y	PMID:28346496	unknow	missense	unknow	unknow	unknow	unknow
12	c.2603A>C	p.D868A	PMID:20436468;28346496	de novo	missense	5M	F	Schinzel–Giedion syndrome	Microcephaly; Large anterior fontanelle/sutures; Prominent forehead; Mid-face retraction; Prominent eyes/shallow orbits; Hypertelorism; Upslanting palpebral fissures; Abnormal helices and pinnae; Low-set ears; Short, upturned nose, depressed root; Macroglossia;Short neck; Hypertrichosis; Hydronephrosis; Genital abnormalities; Cardiac defects; Developmental delay; Seizures; Dysmorphic ventricles; …
13	c.2607C>T	p.S869S	PMID:21037274	unknow	missense	unknow	unknow	unknow	unknow
14	c.2607C>G	p.S869R	PMID:28346496	de novo	missense	5M	F	Schinzel–Giedion syndrome	Large anterior fontanelle/sutures; Prominent forehead; Bitemporal narrowing; Mid-face retraction; Hypertelorism; Abnormal helices and pinnae; Short, upturned nose, depressed root; Macroglossia; Micro/retrognathia; Short neck; Hypertrichosis; Hydronephrosis; Genital abnormalities; Hypoplastic, displaced or inverted nipples; Post-axial polydactyly; Right enlarged pelvis and calices; Left hydrourete…
15	unknow	p.S869C	PMID:25852444	de novo	missense	3Y	M	Schinzel–Giedion syndrome	Refractory seizures; Severe global developmental delay; Significant hypotonia; Bilateral sensorineural hearing loss; Brachyturricephaly, enophthalmos; Down-slanting palpebral fissures; Depressed nasal bridge; Prominent forehead; Deep-set eyes with bilateral ptosis; Corneal scarring, small, simplified ears; Short and upturned nose; Retrognathia; Narrow and crowded palate; Bilateral hydronephrosis;…
16	c.2606G>A	p.S869N	PMID:28346496	de novo	missense	4Y	F	Schinzel–Giedion syndrome	Microcephaly; Large anterior fontanelle/sutures; Prominent forehead; Bitemporal narrowing; Mid-face retraction; Prominent eyes/shallow orbits; Hypertelorism; Upslanting palpebral fissures; Infraorbital groove; Abnormal helices and pinnae; Low-set ears; Macrostomia; Micro/retrognathia; Short neck; Hypertrichosis; Hydronephrosis; Cardiac defects; Choanal stenosis; Hypoplastic, displaced or inverted…
17	c.2602G>A	p.G870N	PMID:28346496	unknow	missense	10M	F	Schinzel–Giedion syndrome	Microcephaly;Large anterior fontanelle/sutures;Prominent forehead;Bitemporal narrowing;Mid-face retraction;Prominent eyes/shallow orbits;Hypertelorism;infraorbital groove;Abnormal helices and pinnae;Low-set ears;Short, upturned nose, depressed root;Short neck;Hypertrichosis;Hydronephrosis ;Cardiac defects;Choanal stenosis;Developmental delay;Seizures;Hearing impairment;Ventriculomegaly;Cortical a…
18	c.2608G>A	p.G870S	PMID:20436468;32460883;29333303	de novo	missense	6Y;4D	M;F	Schinzel-Giedion syndrome	Large anterior fontanelle/sutures; Prominent forehead; Bitemporal narrowing; Mid-face retraction; Prominent eyes/shallow orbits; Infraorbital groove; Abnormal helices and pinnae; Low-set ears; Short, upturned nose, depressed root; Macroglossia; Micro/retrognathia; Short neck; Hypertrichosis; Hydronephrosis; Genital abnormalities; Inguinal hernia; Persistent urogenital sinus; Scrotal transposition…
19	c.2608G>T	p.G870C	PMID:25082129;26096993	de novo	missense	4.5Y	M	Schinzel-Giedion syndrome	Typical craniofacial features;Corpus callosum hydrogel, microsporidia, hypoplasia and pavilion during prenatal period; Bilateral hydronephrosis; Multiple epiphyseal dysplasia; Epilepsy; Severe encephalopathy; Cardiac defects; Hirsutism; Thin lips; Vision impairment;
20	c.2609G>A	p.G870D	PMID:20436468;28346496;26096993	de novo	missense	5Y;3M	M/F	Schinzel-Giedion syndrome	Microcephaly; Large anterior fontanelle/sutures; Prominent forehead; Bitemporal narrowing; Mid-face retraction; Hypertelorism; Infraorbital groove; Abnormal helices and pinnae; Short, upturned nose, depressed root; Macroglossia; Short neck; Hypertrichosis; Hydronephrosis; Genital abnormalities; Choanal stenosis; Talipes equinovarus; Inguinal hernia; Spina bifida occult; Strabism with suspected un…
21	c.2612T>G	p.I871S	PMID:26096993;32445275	de novo	missense	3D/7Y	M;F	Schinzel-Giedion syndrome	Prominent forehead; Mid-face retraction; Infraorbital groove; Low-set ears; Short, upturned nose, depressed root; Hypertrichosis; Hydronephrosis; Genital abnormalities; Moderate intellectual disability,; Hearing impairment; Ventriculomegaly; Cortical atrophy or dysplasia; Progressive brain atrophy; Progressive failure to thrive; Broad metaphyses; Broad ribs; EEG abnormality; Epilepsy; Protruding …
22	unknow	p.I871C	PMID:26096993	de novo	missense	unkown	M	Schinzel-Giedion syndrome	Neurodevelopmental delay;Seizure;Hearing impairment;Typical craniofacial features;Genital anomaly;Hydronephrosis or VUR;Skeletal malformations
23	c.2612T>C	p.I871T	PMID:25028416；28346496；26096993	de novo	missense	4D;4Y	M;F	Schinzel–Giedion syndrome	Microcephaly; Large anterior fontanelle/sutures; Prominent forehead; Bitemporal narrowing; Mid-face retraction; Prominent eyes/shallow orbits; Hypertelorism; Infraorbital groove; Abnormal helices and pinnae; Low-set ears; Short, upturned nose, depressed root; Micro/retrognathia; Short neck; Hydronephrosis; Genital abnormalities; Cardiac defects; Choanal stenosis; Developmental delay; Seizures; Sp…
24	c.2618C>T	p.T873I	PMID:28346496	de novo	missense	3Y	M	Schinzel–Giedion syndrome	Large anterior fontanelle/sutures; Prominent forehead; Mid-face retraction; Prominent eyes/shallow orbits; Low-set ears; Short, upturned nose, depressed root; Developmental delay; Spasticity and/or hypertonia; Cortical atrophy or dysplasia
25	c.2621A>G	p.D874G	PMID:33727758	de novo	missense	unknow	unknow	Autism	unknow
26	c.2665C>T	p.R889X	PMID:32345733	de novo	missense	Not provided	F	Severe speech disorder	Childhood apraxia of speech，Gross Motor delays; Fine motor delays; Seizures; Toileting delays; Reading deficits; Spelling deficits; Speech pathology; Borderline IQ;
27	c.2716delC	p.P906fs	PMID:25849321	unkown	missense	Not provided	Not provided	Autism spectrum disorder	Autism spectrum disorder
28	g.42532021_42532022insGG	p.P906R	PMID:29892012;28191889	unkown	LOF	Not provided	Not provided	Autism spectrum disorder	Autism
29	c.2464del	p.I822fs	PMID:25217958	de novo	LOF	14Y	M	Developmental delay	Behavioral difficulties; Speech delay; Motor delay; Facial dysmorphism
30	c.2269_2281del	p.D757fs	Clinvar	Not provided	LOF	Not provided	Not provided	Not provided	Not provided
31	c.2372_2387del	p.S791fs	Clinvar	Not provided	LOF	Not provided	Not provided	Not provided	Not provided
32	c.2406_2407delinsT	p.L802fs	Clinvar	Not provided	LOF	Not provided	Not provided	Intellectual disability	Intellectual disability
33	c.2425C>T	p.Q809X	Clinvar	Not provided	missense	Not provided	Not provided	Intellectual disability, autosomal dominant 29	Intellectual disability, autosomal dominant 29
34	c.2480G>A	p.W827X	Clinvar	Not provided	missense	Not provided	Not provided	Not provided	Not provided
35	c.2516del	p.P839fs	Clinvar	Not provided	LOF	Not provided	Not provided	Intellectual disability	Intellectual disability
36	c.2561C>A	p.S854Y	Clinvar	Not provided	missense	Not provided	Not provided	Schinzel-Giedion syndrome	Schinzel-Giedion syndrome
37	c.2561C>T	p.S854F	Clinvar	Not provided	missense	Not provided	Not provided	Intellectual disability	Intellectual disability, autosomal dominant 29
38	c.2602G>C	p.D868H	Clinvar	Not provided	missense	Not provided	Not provided	Schinzel-Giedion syndrome	Schinzel-Giedion syndrome
39	c.2614G>A	p.G872R	Clinvar	Not provided	missense	Not provided	Not provided	Neurodevelopmental disorders	Midface retrusion; Abnormality of the nail; Cerebral atrophy; Penile hypospadias; Large fontanelles; Hydronephrosis; Atrial septal defect; Teratoma
40	c.2671del	p.R891fs	Clinvar	Not provided	LOF	Not provided	Not provided	Not provided	Not provided
41	c.2681_2682del	p.S893fs	Clinvar	Not provided	LOF	Not provided	Not provided	Not provided	Not provided
